# Supplementary material for: Identification and validation of icaritin-associated prognostic genes in hepatocellular carcinoma through network pharmacology, bioinformatics analysis, and cellular experiments
Source: Front Immunol. 2025 Nov 20;16:1693028. doi: 10.3389/fimmu.2025.1693028 (PMC12675460; doi:10.3389/fimmu.2025.1693028)
Supplement: Supplementary file 2 [file Table2.csv]

category	subcategory	ID	Description	GeneRatio	BgRatio	pvalue	p.adjust	qvalue	geneID	Count
Metabolism	Carbohydrate metabolism	hsa00620	Pyruvate metabolism	4/32	47/8863	2.23895653566778e-05	0.00286586436565476	0.00233322838980116	PCK1/ADH1C/ALDH2/PKM	4
Metabolism	Nucleotide metabolism	hsa00240	Pyrimidine metabolism	4/32	58/8863	5.17954719539794e-05	0.00310201106997407	0.00252548598624534	TYMS/UCK2/DTYMK/TK1	4
Metabolism	Carbohydrate metabolism	hsa00010	Glycolysis / Gluconeogenesis	4/32	67/8863	9.14666827450207e-05	0.00310201106997407	0.00252548598624534	PCK1/ADH1C/ALDH2/PKM	4
Metabolism	Metabolism of cofactors and vitamins	hsa00830	Retinol metabolism	4/32	68/8863	9.69378459366898e-05	0.00310201106997407	0.00252548598624534	CYP2C9/ADH1C/CYP1A2/CYP3A4	4
Metabolism	Xenobiotics biodegradation and metabolism	hsa00982	Drug metabolism - cytochrome P450	4/32	73/8863	0.000127929847237661	0.00318059274808237	0.00258946284588943	CYP2C9/ADH1C/CYP1A2/CYP3A4	4
Metabolism	Lipid metabolism	hsa00591	Linoleic acid metabolism	3/32	30/8863	0.0001624691866855	0.00318059274808237	0.00258946284588943	CYP2C9/CYP1A2/CYP3A4	3
Metabolism	Xenobiotics biodegradation and metabolism	hsa00980	Metabolism of xenobiotics by cytochrome P450	4/32	79/8863	0.000173938665910755	0.00318059274808237	0.00258946284588943	CYP2C9/ADH1C/CYP1A2/CYP3A4	4
Cellular Processes	Cell growth and death	hsa04110	Cell cycle	5/32	158/8863	0.000230601086818006	0.00328351089330012	0.00267325311214401	CHEK1/CCNA2/CDK1/PLK1/CHEK2	5
